# Supplementary material for: On-Surface Synthesis and Cryogenic Exfoliation of Sterically Frustrated Atropisomers
Source: ACS Nano. 2025 Apr 1;19(14):13805–16. doi: 10.1021/acsnano.4c16645 (PMC12005049; doi:10.1021/acsnano.4c16645)
Supplement: Supplementary file 2 — nn4c16645_si_002.zip [file nn4c16645_si_002.zip]

Archive with 4 entries (3 files):
- videos/
- videos/Movie_S3_lifting_tethered_molecule.mp4
- videos/Movie_S2_lifting_free_molecule.mp4
- videos/Movie_S1_molecule_quenching.mp4
